# Supplementary material for: Comparative Analysis of DNA Word Abundances in Four Yeast Genomes Using a Novel Statistical Background Model
Source: PLoS One. 2013 Mar 5;8(3):e58038. doi: 10.1371/journal.pone.0058038 (PMC3589456; doi:10.1371/journal.pone.0058038)
Supplement: Table S4 — Comparison of the top 20 10-mers calculated using two different methods as to their matches with transcription factor (TF) binding motifs in Yeastract. 10-mers derived from the region 500 bases upstream of all yeast ORFs were ranked by their relative abundance as calculated by different background models. The top 20 10-mers ranked by decreasing fold enrichment scores from (a) our novel background model, the “Ak-1 method” were compared to those from the previously described C0/C1 method (b). Repeat-rich elements are shown in red. The actual TF-binding motif matching the 10-mer and the name of the TF from Yeastract are shown next to each column of 10-mers. Both ‘Yeastract binding site inside of the inserted motif’ as well as ‘Inserted motif inside Yeastract binding site’ hits were considered. (XLSX) [file pone.0058038.s025.xlsx]

## Sheet: Sheet1
Rank	Ak-1 (a)	Matches to Yeastract motifs	C0/C1 (b)	Matches to Yeastract motifs
1	CCGGTCCAGC	CCAGC- Hac1p binding site & CGGNS- Stb5p binding site	ATGGAGCTTC	N
2	GGCCAGTCGC	N	AAACCCCTCG	CCCTC- Nrg1p binding site
3	CGACCCTCAC	CCCTC- Nrg1p binding site	CTGAGCTAGA	N
4	GTGTATCGTG	N	TCACTGAGCT	N
5	GGCTGAACGG	N	GCTTCTGAAC	N
6	GCTGGAGACC	CCAGC (R)- Hac1p binding site	CAGTCTAACA	N
7	GACGCCCGGG	CGGNS (R)- Stb5p binding site	CCCAGTTCCG	N
8	GCCAGGTGGC	N	CCTCGAACTG	CTCGA- Xbp1p binding site
9	CACGCAGCTC	N	TAAGCGGGTC	N
10	CGAGGGCACG	CCCTC (R)- Nrg1p binding site	ACCCAGAGGT	N
11	GGGGGACCTG	N	ATGAACGCGC	N
12	GACCCGCTTC	N	ACTGAGCTAG	N
13	GTCTCAGTGC	N	AACGCGCGCG	N
14	CCGGGTGACC	GTCAC (R )- Rtg1p, Rtg3p binding site	ACGCGCGCGC	N
15	GATGTGGCGC	N	CCTCGGCGGC	CGGNS- Stb5p binding site
16	CCCGGGGTAG	CGGNS- Stb5p binding site	TGCAGCTGCA	N
17	CTTTGACCGG	CGGNS- Stb5p binding site	TGAGCTAGAT	N
18	GGCTCGTTGG	N	TTCTGCTGTG	N
19	GGTCTTCAGG	N	AAAAACCCCT	AGGGG (R)- Gis1p binding site
20	CTTGGTCCCC	N	ACCCCTCGAA	CTCGA- Xbp1p binding site
	No: TF binding site matches	10		5
